# Supplementary material for: Fabrication of Perforated PDMS Microchannel by Successive Laser Pyrolysis
Source: Materials (Basel). 2021 Nov 28;14(23):7275. doi: 10.3390/ma14237275 (PMC8658685; doi:10.3390/ma14237275)
Supplement: Supplementary file 1 [file materials-14-07275-s001.zip]

Archive with 1 entries (1 files):
- materials-1454775-supplementary.pdf
